# Supplementary material for: TRIM5α recruits HDAC1 to p50 and Sp1 and promotes H3K9 deacetylation at the HIV-1 LTR
Source: Nat Commun. 2023 Jun 8;14:3343. doi: 10.1038/s41467-023-39056-6 (PMC10250300; doi:10.1038/s41467-023-39056-6)
Supplement: Supplementary file 4 — Source Data [file 41467_2023_39056_MOESM4_ESM.xlsx]

## Sheet: Figure 1
Figure 1a (left)
mRNA levels			sh-scramble			sh-TRIM5α			Figure 1a (right)
		experiment-1	experiment-2	experiment-3	experiment-1	experiment-2	experiment-3
TRIM5α/GAPDH		0.000556313	0.000446059	0.000364924	0.000157709	0.000153703	0.000151251
Figure 1b (left)
mRNA levels			sh-scramble			sh-TRIM28			Figure 1b (right)
		experiment-1	experiment-2	experiment-3	experiment-1	experiment-2	experiment-3
TRIM28/GAPDH		0.00670102	0.00609996	0.00629351	0.000801575	0.000794105	0.000762455
Figure 1d (Upper)
Gag mRNA levels			sh-scramble			sh-TRIM5α
		experiment-1	experiment-2	experiment-3	experiment-1	experiment-2	experiment-3
Gag/GAPDH	untreated	0.00621126	0.00487253	0.00526203	0.00786167	0.00799154	0.00724729
Gag/GAPDH	TNFα	0.105555	0.102868	0.10147	0.161845	0.171366	0.160322
Figure 1d (Bottom)
Tat-Rev mRNA levels			sh-scramble			sh-TRIM5α
		experiment-1	experiment-2	experiment-3	experiment-1	experiment-2	experiment-3
Tat-Rev/GAPDH	untreated	7.18937e-08	1.09612e-07	8.48452e-08	2.64534e-07	1.52002e-07	1.0631e-07
Tat-Rev/GAPDH	TNFα	1.78903e-07	1.90181e-07	1.81032e-07	4.82053e-07	5.07416e-07	5.11722e-07
Figure 1e

## Sheet: Figure 2
Figure 2a
mRNA levels			sh-scramble			sh-TRIM5α
		experiment-1	experiment-2	experiment-3	experiment-1	experiment-2	experiment-3
TRIM5α/GAPDH		0.00232442	0.00324741	0.00277859	0.00153304	0.00125849	0.00149278
Figure 2b
Figure 2c
Luciferase activity			sh-scramble			sh-TRIM5α
		experiment-1	experiment-2	experiment-3	experiment-1	experiment-2	experiment-3
untreated		1208	1173	1229	2510	2718	2530
TNFα		4486	4490	4662	6608	6679	6919
PMA		1964	1551.2	1406	3060	3199	3115
Prostratin		3994	4279	4220	5647	4818	5365
HIV-1-GFP		2326	2510	2977	4310	4460	4856
JQ1		4675	6113	5445	4918	5922	6075
Figure 2d
mRNA levels			sh-scramble						sh-TRIM5α
		experiment-1	experiment-2	experiment-3	experiment-4	experiment-5	experiment-6	experiment-1	experiment-2	experiment-3	experiment-4
TRIM5α/GAPDH		5.09437	5.47621	3.27887	4.48349	4.21223	4.19358	1.92383	2.57661	2.15786	1.84785
Figure 2e		Days post infection
Luciferase activity		experiment-1	experiment-2	experiment-3
0		78.07	63.65	116.8
1		187.5	105.4	246.2
2		3972	2536	2730
7		504.4	455.1	270.3
10		142.4	108.1	64.95
Figure 2f
Luciferase activity			sh-scramble			sh-TRIM5α
		experiment-1	experiment-2	experiment-3	experiment-1	experiment-2	experiment-3
Donor 1		630.4	1033	830.7	1434	3165	3232
Donor 2		476.776	235.693	253.089	713.133	848.292	1690.44
Donor 3		131.795	94.7902	114.681	261.317	178.269	171.397

## Sheet: Figure 3
Figure 3b
Figure 3c
HIV LTR full-Luc + pRLTK		pLPCX			huTRIM5α
	experiment-1	experiment-2	experiment-3	experiment-1	experiment-2	experiment-3
untreated	27.0195	32.4973	33.8727	37.0754	34.3468	37.6661
TNFα	227.966	231.175	209.887	105.63	124.055	125.75
Tat	143.583	152.245	204.903	181.304	186.236	226.673
Figure 3d
HIV LTR core-Luc + pRLTK		pLPCX			huTRIM5α
	experiment-1	experiment-2	experiment-3	experiment-1	experiment-2	experiment-3
untreated	0.059863	0.065559	0.056059	0.053774	0.027742	0.027621
TNFα	1.52785	1.24828	1.4795	0.184538	0.221071	0.322372
Figure 3e
HIV LTR core-Luc + pRLTK			huTRIM5α
		experiment-1	experiment-2	experiment-3
untreated	10ng	0.036511	0.028667	0.034512
TNFα	10ng	0.164296	0.141384	0.190643
untreated	50ng	0.01822	0.018861	0.029141
TNFα	50ng	0.099544	0.090877	0.107836
untreated	100ng	0.018834	0.0173	0.02268
TNFα	100ng	0.043026	0.033403	0.044241
Figure 3f
Figure 3g
mRNA levels			sh-scramble			sh-TRIM5α
		experiment-1	experiment-2	experiment-3	experiment-1	experiment-2	experiment-3
TRIM5α/GAPDH		0.000753948	0.000723826	0.000728579	0.000240765	0.000220798	0.000266547
Figure 3h
HIV LTR full-Luc + pRLTK			sh-scramble			sh-TRIM5α
		experiment-1	experiment-2	experiment-3	experiment-1	experiment-2	experiment-3
untreated		3.20305	3.42535	3.11096	3.57477	3.60401	3.92288
TNFα		41.6462	39.3517	40.7573	73.5431	68.7811	67.0887
Figure 3i
HIV LTR core-Luc + pRLTK			sh-scramble			sh-TRIM5α
		experiment-1	experiment-2	experiment-3	experiment-1	experiment-2	experiment-3
untreated		5.23714	5.65481	5.23254	5.16207	5.75819	5.17978
TNFα		16.9013	17.3747	16.0499	33.8173	37.1234	32.5979
Figure 3k
Figure 3m
HIV LTR full-Luc + pRLTK			Control			TRIM5KO-10#		TRIM5KO-16#
		experiment-1	experiment-2	experiment-3	experiment-1	experiment-2	experiment-3	experiment-1	experiment-2	experiment-3
untreated		392.969	344.495	236.173	285.993	303.099	302.976	338.908	418.802	437.524
TNFα		491.926	545.409	464.105	865.789	779.957	737.226	708.559	707.368	796.668
Figure 3n
HIV LTR core-Luc + pRLTK			Control			TRIM5KO-10#		TRIM5KO-16#
		experiment-1	experiment-2	experiment-3	experiment-1	experiment-2	experiment-3	experiment-1	experiment-2	experiment-3
untreated		17.2557	10.8551	16.4232	9.78193	11.7737	16.2264	9.73084	12.8328	7.72865
TNFα		57.71	58.7092	62.9833	146.771	140.487	134.229	83.8037	95.6411	86.7038

## Sheet: Figure 4
Figure 4a
HIV LTR core ΔNF-κB-Luc + pRLTK			pLPCX			huTRIM5α
		experiment-1	experiment-2	experiment-3	experiment-1	experiment-2	experiment-3
untreated		0.35008	0.356919	0.361527	0.27769	0.29924	0.26312
TNFα		0.83928	0.811954	0.80984	0.432639	0.422857	0.622964
Figure 4b
HIV LTR core ΔSp1-Luc + pRLTK			pLPCX			huTRIM5α
		experiment-1	experiment-2	experiment-3	experiment-1	experiment-2	experiment-3
untreated		0.035411	0.022204	0.02295	0.136493	0.084099	0.091664
TNFα		3.02985	3.30343	3.36643	1.70289	2.31695	2.10087
Figure 4c
NF-κB-Luc + pRLTK			pLPCX			huTRIM5α
		experiment-1	experiment-2	experiment-3	experiment-1	experiment-2	experiment-3
untreated		4.43159	4.15456	3.78939	16.8213	12.8915	13.3792
TNFα		395.784	378.81	315.213	179.506	150.775	128.046
Figure 4d
Sp1-Luc + pRLTK			pLPCX			huTRIM5α
		experiment-1	experiment-2	experiment-3	experiment-1	experiment-2	experiment-3
untreated		13.8014	12.0208	17.7497	7.05925	6.71813	9.28211
TNFα		44.805	42.1511	44.641	16.9452	16.0643	18.6341
Figure 4e
NF-κB-Luc + pRLTK			Control			TRIM5KO-10#		TRIM5KO-16#
		experiment-1	experiment-2	experiment-3	experiment-1	experiment-2	experiment-3	experiment-1	experiment-2	experiment-3
untreated		22.8023	22.1683	23.5591	14.7366	11.9116	14.0128	17.0585	12.163	10.4263
TNFα		161.935	158.006	178.119	298.787	320.112	327.035	232.141	220.544	220.007
Figure 4f
Sp1-Luc + pRLTK			Control			TRIM5KO-10#		TRIM5KO-16#
		experiment-1	experiment-2	experiment-3	experiment-1	experiment-2	experiment-3	experiment-1	experiment-2	experiment-3
untreated		7.88776	7.79768	6.8106	13.78	16.0286	14.2387	12.5883	11.0177	14.2865
TNFα		44.8636	50.7445	42.3314	79.4989	105.857	130.742	58.9517	62.427	80.6945
Figure 4g
																		untreated			TNF
																	scramble	1.23016	1.25791	1.22644	0.244501	0.266961	0.222859
																	TRIM5 KD	2.07975	1.92947	2.03803	2.12653	2.25372	2.1556
Figure 4h
Figure 4i
																		untreated			TNF
																	scramble	0.0808997	0.0729676	0.0832342	0.121845	0.118033	0.111438
																	TRIM5 KD	0.994755	0.980281	1.06306	1.07014	1.08384	1.10542
Figure 4j

## Sheet: Figure 5
Figure 5b
Figure 5c			TNFα-treated
HIV LTR core-Luc + pRLTK		experiment-1	experiment-2	experiment-3
pLPCX		13.6883	16.2891	13.7175
WT		7.26674	9.29133	9.09872
ΔRING		14.3453	16.7981	14.425
ΔB-box2		14.0022	13.4496	14.5545
Δcoiled-coil		10.6632	10.2327	10.4318
ΔSPRY		7.73345	7.49442	7.3083
Figure 5d			TNFα-treated
NF-κB-Luc + pRLTK		experiment-1	experiment-2	experiment-3
pLPCX		251.31	247.4	219.04
WT		103.53	122.517	120.214
ΔRING		323.627	227.494	298.848
ΔB-box2		188.345	183.831	204.913
Δcoiled-coil		132.343	145.171	125.694
ΔSPRY		78.1809	108.195	109.335
Figure 5e			TNFα-treated
Sp1-Luc + pRLTK		experiment-1	experiment-2	experiment-3
pLPCX		21.9274	20.8035	20.71
WT		10.6652	10.1768	10.0672
ΔRING		19.0034	19.7403	17.1382
ΔB-box2		15.7593	16.9582	15.5784
Δcoiled-coil		12.5716	12.9984	10.5252
ΔSPRY		13.4599	13.0083	10.9456

## Sheet: Figure 6
Figure 6a
Figure 6b
Figure 6c
Figure 6d
Figure 6e
Figure 6f
																																				TRM5/Vec
																																			untreated	2.5887	2.51311	2.50562
																																			TNF	1.44666	1.4443	1.43608
Figure 6g
																																				TRM5/Vec
																																			untreated	3.06035	2.91356	2.9736
																																			TNF	1.76992	1.74198	1.6436
Figure 6h
percent input			HDAC1-Myc
		experiment-1	experiment-2	experiment-3
WT		0.514	0.532	0.499
ΔRING		0.249	0.253	0.232
ΔB-box2		0.011	0.009	0.016

## Sheet: Figure 7
Figure 7a
																						Myc:IP/input
																					WT	1.0966	1.07293	1.11016
																					L19R	1.14305	1.19417	1.32722
																					R119E	0.342226	0.362126	0.34699
Figure 7b
Figure 7c
Figure 7d			TNFα-treated
HIV LTR core-Luc + pRLTK		experiment-1	experiment-2	experiment-3
pLPCX		79.0408	81.3672	86.0362
WT		59.6932	58.0464	61.2114
L19R		64.486	60.8471	59.2829
R119E		79.3966	73.8354	72.1761
Figure 7e			TNFα-treated
NF-κB-Luc + pRLTK		experiment-1	experiment-2	experiment-3
pLPCX		97.1666	85.2291	81.6725
WT		61.6045	49.7802	63.8596
L19R		71.3054	65.7533	69.5367
R119E		76.4208	74.923	78.5971
Figure 7f			TNFα-treated
Sp1-Luc + pRLTK		experiment-1	experiment-2	experiment-3
pLPCX		60.6266	62.8899	54.7829
WT		36.7419	38.3582	40.9818
L19R		36.5085	37.896	39.0232
R119E		46.4237	49.0352	51.1139

## Sheet: Figure 8
Figure 8b
		H3 ChIP			TRIM5α ChIP			IgG ChIP
	experiment-1	experiment-2	experiment-3	experiment-1	experiment-2	experiment-3	experiment-1	experiment-2	experiment-3
Nuc-0	0.02737	0.03281	0.03457	0.0317	0.02627	0.02788	0.000840253	0.00230093	0.00117232
DHS	0.02957	0.0323	0.02843	0.03165	0.03547	0.03015	0.0101089	0.0069582	0.00809279
Promoter	0.04124	0.03189	0.03571	0.0212	0.01963	0.02147	0.00088765	0.000991474	0.000634105
Nuc-1	0.409249	0.42195	0.383214	0.438469	0.443005	0.421142	9.39e-05	0.000103	9.54e-05
Gag	0.0645535	0.0631691	0.0664635	0.000843901	0.00111513	0.000929606	0.00174	0.00178	0.00045
Figure 8c
Figure 8d
		-TNFα			+TNFα
	experiment-1	experiment-2	experiment-3	experiment-1	experiment-2	experiment-3
Nuc-0	0.03165	0.03547	0.03015	0.00638	0.0037	0.0041
DHS	0.0317	0.02627	0.02788	0.00133	0.00253	0.00408
Promoter	0.026	0.036	0.029	0.016	0.013	0.01
Nuc-1	0.0843901	0.111513	0.0929606	0.0478994	0.040532	0.0567328
Figure 8e
HDAC1-ChIP		Nuc-0			HDAC1-ChIP		DHS
	experiment-1	experiment-2	experiment-3			experiment-1	experiment-2	experiment-3
Vector	0.00063	0.000567	0.000542		Vector	0.001886	0.001721	0.001636
WT	0.002354	0.002199	0.002657		WT	0.002957	0.003282	0.00346
ΔRING	0.000733	0.000245	0.000963		ΔRING	0.001921	0.001932	0.001668
ΔB-box2	0.000445	0.000454	0.000377		ΔB-box2	0.001489	0.001644	0.001644
IgG	4.58e-05	0.000287257	5.35e-05		IgG	0.000175	0.000205	0.000306
HDAC1-ChIP		Promoter			HDAC1-ChIP		Nuc-1
	experiment-1	experiment-2	experiment-3			experiment-1	experiment-2	experiment-3
Vector	0.000424	0.000369	0.00034		Vector	0.00019	0.000182	0.000179
WT	0.000744	0.000755	0.000858		WT	0.000236	0.000245	0.000278
ΔRING	0.00067	0.000572	0.000751		ΔRING	0.000185	0.000179	0.000201
ΔB-box2	0.00045	0.000492	0.000357		ΔB-box2	0.000129	9.86e-05	8.21e-05
IgG	0.000104	7.72e-05	0.000137		IgG	5.19e-05	3.39e-05	4.03e-05
Figure 8f
HDAC1-ChIP		Nuc-0			HDAC1-ChIP		DHS
	experiment-1	experiment-2	experiment-3			experiment-1	experiment-2	experiment-3
sh-scramble	0.00074	0.000657	0.000651		sh-scramble	0.003559	0.004453	0.003889
sh-TRIM5α	0.000474	0.000477	0.000427		sh-TRIM5α	0.00156	0.001656	0.002392
IgG	6.16e-05	7.93e-05	6.92e-05		IgG	0.000613	0.000439	0.000594
HDAC1-ChIP		Promoter			HDAC1-ChIP		Nuc-1
	experiment-1	experiment-2	experiment-3			experiment-1	experiment-2	experiment-3
sh-scramble	0.000791	0.000708	0.000741		sh-scramble	0.002412	0.001095	0.000856
sh-TRIM5α	0.000379	0.000447	0.000404		sh-TRIM5α	0.000106	0.00011	8.44e-05
IgG	0.000161	0.000128	5.49e-05		IgG	4.69e-05	6.67e-05	5.59e-05
Figure 8g
H3K9ac-ChIP		Nuc-0			H3K9ac-ChIP		DHS
	experiment-1	experiment-2	experiment-3			experiment-1	experiment-2	experiment-3
Vector	0.057976	0.05352	0.056858		Vector	0.010876	0.010189	0.009922
WT	0.009538	0.009198	0.011779		WT	0.006427	0.005878	0.006295
ΔRING	0.127125	0.109411	0.102525		ΔRING	0.014988	0.014339	0.013494
ΔB-box2	0.088367	0.078303	0.09274		ΔB-box2	0.017619	0.017399	0.015869
IgG	6.92e-05	1.39e-05	4.51e-05		IgG	0.000449	0.000425	0.000429
H3K9ac-ChIP		Promoter			H3K9ac-ChIP		Nuc-1
	experiment-1	experiment-2	experiment-3			experiment-1	experiment-2	experiment-3
Vector	0.009965	0.010922	0.010488		Vector	0.07437	0.087596	0.07578
WT	0.003879	0.004226	0.004252		WT	0.039522	0.046788	0.043192
ΔRING	0.011432	0.014884	0.01399		ΔRING	0.07276	0.084767	0.083578
ΔB-box2	0.010789	0.010855	0.010233		ΔB-box2	0.064644	0.078359	0.066883
IgG	0.000155	0.000385	0.000277		IgG	5.19e-05	3.39e-05	4.03e-05
Figure 8h
H3K9ac-ChIP		Nuc-0			H3K9ac-ChIP		DHS
	experiment-1	experiment-2	experiment-3			experiment-1	experiment-2	experiment-3
sh-scramble	0.059001	0.054024	0.05383		sh-scramble	0.046261	0.034611	0.037385
sh-TRIM5α	0.08993	0.081384	0.090717		sh-TRIM5α	0.083013	0.074015	0.065184
IgG	9.89e-05	0.00017	9.77e-05		IgG	0.00163	0.002546	0.01339
H3K9ac-ChIP		Promoter			H3K9ac-ChIP		Nuc-1
	experiment-1	experiment-2	experiment-3			experiment-1	experiment-2	experiment-3
sh-scramble	0.024523	0.022667	0.025085		sh-scramble	0.172596	0.146986	0.177005
sh-TRIM5α	0.063121	0.081113	0.071775		sh-TRIM5α	0.220212	0.20519	0.237136
IgG	0.000802	0.000757	0.000721		IgG	5.19e-05	3.39e-05	4.03e-05
Figure 8i
HDAC1-ChIP		Nuc-0					DHS
	experiment-1	experiment-2	experiment-3		HDAC1-ChIP	experiment-1	experiment-2	experiment-3
Vector	0.000215	0.000165	0.000123		Vector	0.000102	8.53e-05	0.000105
WT	0.000456	0.000515	0.000453		WT	0.000147	0.000167	0.000153
R119E	0.000105	0.00019	0.00017		R119E	0.000116	0.000104	0.000122
IgG	4.69e-05	6.67e-05	5.59e-05		IgG	1.98e-05	1.64e-05	2.01e-05
HDAC1-ChIP		Promoter			HDAC1-ChIP		Nuc-1
	experiment-1	experiment-2	experiment-3			experiment-1	experiment-2	experiment-3
Vector	0.000424	0.000369	0.00034		Vector	0.000489	0.000554	0.000572
WT	0.000744	0.000755	0.000858		WT	0.000743	0.000805	0.000767
R119E	0.00045	0.00067	0.000572		R119E	0.000431	0.000518	0.000632
IgG	0.000104	7.72e-05	0.000137		IgG	4.64e-05	8.25e-05	9.78e-05
Figure 8j
HDAC1-ChIP		Nuc-0					DHS
	experiment-1	experiment-2	experiment-3		HDAC1-ChIP	experiment-1	experiment-2	experiment-3
Vector	0.006013	0.009813	0.009851		Vector	0.00935	0.01333	0.008555
WT	0.003675	0.003342	0.00233		WT	0.003492	0.005341	0.004233
R119E	0.005786	0.005612	0.00471		R119E	0.006637	0.005559	0.006124
IgG	0.0001	8e-05	0.0001		IgG	0.0002	0.0002	0.0003
HDAC1-ChIP		Promoter			HDAC1-ChIP		Nuc-1
	experiment-1	experiment-2	experiment-3			experiment-1	experiment-2	experiment-3
Vector	0.102717	0.086509	0.088226		Vector	0.095982	0.098196	0.081478
WT	0.046339	0.04559	0.041359		WT	0.031814	0.030479	0.036849
R119E	0.071664	0.080686	0.076644		R119E	0.069792	0.071857	0.07235
IgG	6.57e-05	8.21e-05	6.69e-05		IgG	4.69e-05	6.67e-05	5.59e-05
Figure 8k
	IgG			Vector			TRIM5α-HA
HDAC1-ChIP	2.79e-05	2.82e-05	2.35e-05	5.35e-05	4.11e-05	5.45e-05	8.06e-05	8.98e-05	8.89e-05	CXCL10
	0.000104	7.72e-05	0.000137	0.000424	0.000369	0.00034	0.000744	0.000755	0.000858	IFNB
H3K9ac-ChIP	2.12e-05	1.91e-05	2.1e-05	0.010555	0.011361	0.010823	0.007142	0.00882	0.008386	CXCL10
	2.82e-05	2.37e-05	3.53e-05	0.01409	0.01341	0.01329	0.006627	0.006607	0.007874	IFNB
Figure 8l
	IgG			scramble			TRIM5α-KD
HDAC1-ChIP	5.2e-06	6.24e-06	5.49e-06	0.000257	0.000263	0.000251	0.000132	0.000177	0.000156	CXCL10
	5.23e-05	6.96e-05	6.92e-05	0.00018	0.000165	0.000198	0.000123	0.000147	0.000132	IFNB
H3K9ac-ChIP	4.34e-05	5.12e-05	4.41e-05	0.030752	0.026489	0.025009	0.085052	0.11333	0.105472	CXCL10
	5.02e-05	5.25e-05	4.77e-05	0.028877	0.027679	0.027883	0.081013	0.076641	0.075892	IFNB

## Sheet: Figure 9
Figure 9a
Figure 9b
Figure 9c
HIV LTR full-Luc + pRLTK		untreated			TNFα
	experiment-1	experiment-2	experiment-3	experiment-1	experiment-2	experiment-3
pLPCX	127.189	107.426	93.9201	610.461	621.11	681.847
huTRIM5α	100.074	153.15	158.847	463.505	423.223	409.836
rhTRIM5α	143.547	130.477	148.345	401.881	430.675	408.907
omTRIMCyp	230.853	263.428	274.131	494.305	485.212	503.337
Figure 9d
HIV LTR core-Luc + pRLTK		untreated			TNFα
	experiment-1	experiment-2	experiment-3	experiment-1	experiment-2	experiment-3
pLPCX	1.98327	1.60166	1.74828	27.3587	25.5837	27.684
huTRIM5α	3.48439	3.1042	3.22993	14.9655	14.0863	13.5693
rhTRIM5α	2.31481	2.07158	2.03942	12.9808	13.3717	12.4603
omTRIMCyp	5.11227	5.29665	6.34264	13.0707	14.0931	13.0397
Figure 9e
NF-κB-Luc + pRLTK		untreated			TNFα
	experiment-1	experiment-2	experiment-3	experiment-1	experiment-2	experiment-3
pLPCX	2.0315	2.13386	1.83312	238.068	262.445	258.222
huTRIM5α	7.28895	7.00944	6.41648	176.863	181.686	189.595
rhTRIM5α	6.6697	6.9244	6.12568	159.012	157.534	162.2
omTRIMCyp	41.9183	52.3094	42.1981	208.939	197.797	203.178
Figure 9f
Sp1-Luc + pRLTK		untreated			TNFα
	experiment-1	experiment-2	experiment-3	experiment-1	experiment-2	experiment-3
pLPCX	9.37429	10.9454	9.55257	58.6428	54.0326	61.6499
huTRIM5α	4.31182	3.62859	6.22238	36.9582	32.302	36.8273
rhTRIM5α	6.23595	7.36634	7.12994	41.3969	38.4224	37.7647
omTRIMCyp	17.3062	17.0952	17.6923	42.9256	54.7737	63.7901
Figure 9g
HERV-K101-LTR-Luc + pRLTK		untreated			TNFα
	experiment-1	experiment-2	experiment-3	experiment-1	experiment-2	experiment-3
pLPCX	5.58192	6.25993	5.62015	40.9201	49.6224	50.9975
huTRIM5α	4.93386	5.97633	6.03444	21.6705	17.609	15.8463
rhTRIM5α	5.54017	6.99475	8.49057	29.4091	15.1909	15.8187
omTRIMCyp	9.70243	11.5405	11.8842	28.8587	22.9485	26.0047
Figure 9h
		HERV-K101-LTR-Luc + pRLTK
	experiment-1	experiment-2	experiment-3
pLPCX	1.02916	1.13281	1.11703
WT	0.570894	0.53686	0.585548
ΔRING	0.957051	1.06827	0.967204
ΔB-box2	0.92318	0.98557	1.0411
Δcoiled-coil	0.558318	0.572759	0.566186
ΔSPRY	0.72167	0.716932	0.813868

## Sheet: Figure S2
Figure S2a
Figure S2b
Figure S2c
mRNA levels			sh-scramble			sh-TRIM5α
		experiment-1	experiment-2	experiment-3	experiment-1	experiment-2	experiment-3
TRIM5α	untreated	1	1	1	0.513808	0.67818	0.765738
TRIM5α	TNFα	1.2113	0.797368	1.17416	0.649141	0.60473	0.459103

[truncated: 2 more sheets: Figure S4, Figure S5]
